# Supplementary material for: SIRT1 Interacts with and Deacetylates ATP6V1B2 in Mature Adipocytes
Source: PLoS One. 2015 Jul 15;10(7):e0133448. doi: 10.1371/journal.pone.0133448 (PMC4503461; doi:10.1371/journal.pone.0133448)
Supplement: S1 Table — (XLSX) [file pone.0133448.s004.xlsx]

## Sheet: Table S1
Table S1. List of the protein spots that showed differential acetylation states upon treatment with SIRT1 modulators.
Spot #	pI	MW	Average I Spot %	Average II Spot %	Average III Spot %	Average IV Spot %	II vs I difference	II vs I T-test (p)	II vs III Differences	II vs III T-test (p)	IV vs III Differences	IV vs III T-test (p)
1	Nd	Nd	0.011	0.108	0.019	0.054	9.8	0.109	5.8	0.127	2.9	0.049
3	6.4	211955	0.129	0.348	0.272	0.291	2.7	0.038	1.3	0.138	1.1	0.476
11	6	141186	0.17	0.903	0.597	0.646	5.3	0.008	1.5	0.236	1.1	0.812
12	7.7	132262	0.026	0.161	0.086	0.052	6.3	0.023	1.9	0.167	-1.6	0.384
14	6	115639	0.006	0.021	0.014	0.016	3.7	0.014	1.5	0.103	1.2	0.433
19	7.4	91904	0.019	0.065	0.039	0.054	3.4	0.011	1.7	0.124	1.4	0.268
51	6	73615	0.018	0.12	0.099	0.125	6.6	0.002	1.2	0.05	1.3	0.622
52	6.1	72871	0.143	0.324	0.415	0.41	2.3	0.021	-1.3	0.057	-1	0.74
67	5.7	62602	0.014	0.042	0.036	0.078	3.1	0.037	1.2	0.535	2.2	0.413
73	6.3	61563	0.036	0.449	0.215	0.294	12.4	0.001	2.1	0.089	1.4	0.572
75	6.2	61116	0.015	0.157	0.035	0.035	10.6	0.102	4.5	0.244	1	0.993
76	6.4	60967	0.143	0.311	0.225	0.347	2.2	0.04	1.4	0.183	1.5	0.064
118	8	51784	0.072	0.258	0.11	0.181	3.6	0.077	2.3	0.084	1.6	0.454
119	6.5	49894	0.005	0.017	0.008	0.013	3.3	0.099	2	0.23	1.5	0.447
131	5.8	44465	0.047	0.147	0.168	0.34	3.1	0.052	-1.1	0.649	2	0.527
141	6.1	46579	0.007	0.033	0.015	0.016	4.5	0.038	2.2	0.011	1	0.81
152	7.5	41098	0.012	0.077	0.033	0.028	6.2	0.001	2.3	0.022	-1.2	0.661
166	6.6	40071	0.017	0.042	0.023	0.029	2.5	0.002	1.8	0.001	1.3	0.1
174	5.8	38423	0.007	0.023	0.017	0.038	3.3	0.245	1.4	0.484	2.3	0.043
178	6.9	36586	0.011	0.042	0.021	0.033	4	0.036	2	0.145	1.6	0.294
193	5.9	32257	0.016	0.066	0.035	0.04	4.2	0.064	1.9	0.156	1.2	0.785
199	6.3	31461	0.008	0.026	0.032	0.031	3.1	0.048	-1.2	0.329	-1	0.949
200	6.4	29871	0.008	0.04	0.014	0.049	4.8	0.026	2.7	0.028	3.4	0.104
212	6.9	27352	0.008	0.017	0.013	0.013	2.1	0.039	1.3	0.677	-1.1	0.931
217	7.7	26013	0.038	0.151	0.038	0.169	4	0.043	4	0.051	4.5	0.412
219	7.9	25923	0.084	0.381	0.11	0.371	4.5	0.173	3.5	0.202	3.4	0.414
225	6.6	24625	0.046	0.164	0.098	0.261	3.6	0.07	1.7	0.462	2.7	0.172
238	6	20693	0.027	0.128	0.08	0.14	4.8	0.095	1.6	0.518	1.8	0.403
242	7.3	17855	0.018	0.054	0.078	0.219	3	0.039	-1.4	0.716	2.8	0.108
248	7.3	15105	0.096	0.448	0.143	0.242	4.7	0.156	3.1	0.187	1.7	0.338
29	5.7	84730	1.464	0.322	1.015	0.286	-4.6	0.329	-3.2	0.173	-3.6	0.27
55	6.2	71978	0.166	0.045	0.164	0.037	-3.7	0.091	-3.7	0.221	-4.5	0.202
81	6.1	60223	0.864	0.241	0.617	0.215	-3.6	0.166	-2.6	0.004	-2.9	0.004
103	5.7	53394	0.067	0.018	0.08	0.031	-3.8	0.351	-4.5	0.019	-2.5	0.001
112	7.1	52041	0.161	0.066	0.142	0.026	-2.4	0.038	-2.1	0.179	-5.4	0.071
127	7.2	47443	0.858	0.357	0.577	0.065	-2.4	0.002	-1.6	0.237	-8.8	0.06
134	7.1	44738	0.167	0.092	0.062	0.369	-1.8	0.042	1.5	0.221	5.9	0.026
151	8.3	41468	0.485	0.157	0.179	0.283	-3.1	0.079	-1.1	0.696	1.6	0.215
162	7.3	39161	0.651	0.215	0.276	0.176	-3	0.143	-1.3	0.418	-1.6	0.189
168	5.2	39121	0.249	0.082	0.203	0.056	-3	0.399	-2.5	0.086	-3.6	0.05
186	4.9	33661	0.039	0.018	0.017	0.031	-2.2	0.046	1.1	0.724	1.9	0.018
189	5.2	33552	0.186	0.049	0.157	0.052	-3.8	0.367	-3.2	0.06	-3	0.059
213	6.4	27329	0.032	0.014	0.017	0.03	-2.3	0.034	-1.3	0.503	1.8	0.151
233	7.7	22542	0.307	0.136	0.177	0.128	-2.3	0.015	-1.3	0.402	-1.4	0.357
237	7.8	21325	0.672	0.206	0.694	0.398	-3.3	0.008	-3.4	0.143	-1.7	0.3
244	6.3	17102	0.065	0.02	0.095	0.038	-3.3	0.158	-4.8	0.468	-2.5	0.494
245	6.3	16489	0.326	0.06	0.058	0.067	-5.4	0.224	1	0.953	1.2	0.822
249	7.7	15038	0.058	0.024	0.031	0.032	-2.4	0.006	-1.3	0.104	1	0.952
253	6.5	14102	0.409	0.083	0.121	0.09	-4.9	0.118	-1.5	0.472	-1.3	0.577
254	7.3	13116	0.09	0.051	0.077	0.105	-1.8	0.013	-1.5	0.04	1.4	0.338
13	7.5	126640	0.501	0.8	0.42	0.208	1.6	0.313	1.9	0.028	-2	0.147
181	6.3	34456	0.188	0.444	0.079	0.285	2.4	0.225	5.6	0.078	3.6	0.012
184	6.7	35356	0.029	0.082	0.024	0.041	2.9	0.108	3.4	0.054	1.7	0.424
187	6.5	33458	0.043	0.045	0.021	0.032	1.1	0.714	2.1	0.049	1.5	0.226
197	6.5	31941	0.022	0.028	0.016	0.014	1.3	0.166	1.8	0.047	-1.1	0.777
218	8.3	27922	0.074	0.182	0.034	0.136	2.5	0.279	5.4	0.245	4	0.27
240	5.6	19451	0.095	0.277	0.097	0.288	2.9	0.124	2.9	0.038	3	0.029
38	6.3	80459	1.152	0.71	1.23	0.451	-1.6	0.055	-1.7	0.01	-2.7	0.005
72	5.4	61389	0.862	0.295	1.158	0.262	-2.9	0.226	-3.9	0.056	-4.4	0.043
78	6.6	60521	0.639	0.407	0.75	0.31	-1.6	0.194	-1.8	0.047	-2.4	0.133
97	6.5	54828	0.278	0.098	0.207	0.067	-2.8	0.184	-2.1	0.021	-3.1	0.034
115	5.7	50869	0.018	0.017	0.046	0.022	-1.1	0.928	-2.6	0.017	-2.1	0.021
203	6.2	29575	0.019	0.042	0.151	0.073	2.2	0.236	-3.6	0.336	-2.1	0.351
260	5.1	7094	0.023	0.041	0.163	0.224	1.8	0.316	-4	0.018	1.4	0.714
156	7.1	39920	0.161	0.147	0.082	0.206	-1.1	0.819	1.8	0.276	2.5	0.033
258	7.1	9683	0.999	2.323	0.889	2.433	2.3	0.212	2.6	0.116	2.7	0.037
8	6.9	174425	0.269	0.267	0.256	0.118	-1	0.96	1	0.645	-2.2	0
20	6.7	92363	0.037	0.041	0.048	0.009	1.1	0.71	-1.2	0.655	-5.1	0.218
39	7.6	79159	0.257	0.48	0.492	0.242	1.9	0.23	-1	0.912	-2	0.044
58	6.5	67961	0.134	0.053	0.148	0.075	-2.5	0.192	-2.8	0.051	-2	0.046
61	6.6	64985	0.109	0.04	0.084	0.028	-2.7	0.202	-2.1	0.088	-3	0.008
68	6.6	62902	0.112	0.049	0.095	0.02	-2.3	0.278	-1.9	0.142	-4.8	0.049
89	6.8	57249	0.239	0.124	0.222	0.092	-1.9	0.304	-1.8	0.154	-2.4	0.041
149	6.7	45401	0.247	0.127	0.11	0.057	-1.9	0.166	1.2	0.634	-1.9	0.045
150	6.9	45401	0.44	0.278	0.321	0.092	-1.6	0.106	-1.2	0.277	-3.5	0.014
241	7.2	19139	0.137	0.084	0.175	0.089	-1.6	0.213	-2.1	0.082	-2	0.04
SIRT1 modulator treatments:
(I) DMSO for 48 hours;
(II) EX527 for 48 hours;
(III) EX527 for 24 hours then switch to SRTCX1002 for 24 hours;
(IV) EX527 for 24 hours then switch to SRTCZ1001 for 24 hours.
Western blot: Pan-Acetyl-Lysine Antibody (Cat # 9441, Cell Signaling)
Reference spot numbering, pI, and MW are given for polypeptide spots with differential acetylation states . Also shown are fold increases or decreases in
acetylation signal of the polypeptides for the comparison between treatments II vs. I, II vs. III, and IV vs. III. The differences are calculated from spot percentages
(individual spot density divided by total density of all measured spots). Polypeptide spots increased by a fold increase of > 1.7 and p value < 0.05 or a fold
increase of > 3.0 are highlighted in blue, while spots decreased with a fold decrease of > -1.7 and p value < 0.05 or a fold decrease of > -3.0 are highlighted in red.
All differences were visually verified. Nd = pI/MW not determined. Spot percentages are given to indicate relative abundance. A total of 264 spots were analyzed.
