# Supplementary material for: SIRT1 Interacts with and Deacetylates ATP6V1B2 in Mature Adipocytes
Source: PLoS One. 2015 Jul 15;10(7):e0133448. doi: 10.1371/journal.pone.0133448 (PMC4503461; doi:10.1371/journal.pone.0133448)
Supplement: S2 Table — (XLSX) [file pone.0133448.s005.xlsx]

## Sheet: Table S2
Table S2. List of the proteins identified by LC-MS/MS that showed differential acetylation states upon treatment with SIRT1 modulators.
Spot #	Protein ID	Accession #	Relative Spot Intensity				Cellular localization	Biological process
			I *	II	III	IV
73	V-type proton ATPase subunit B (ATP6V1B2)	P62814	1	12.4	5.9	8.3	Cytosol,Membrane, Golgi, ER	Ion transfer, ATP binding, Hydrogen ion transporting ATP synthesis activity
118	NADH dehydrogenase (NDUFV1)	PQ91YT0	1	3.6	1.6	2.4	Membrane, Mitochondrion, Mitochondrial inner membrane	NAD binding, NADH dehydrogenase activity
119	Ornitine amino transferase (OAT)	P29758	1	3.3	1.7	2.5	Mitochondrial matrix, Mitochondrion	Ornithine-oxo-acid transaminase activity
178	D(3,5)-D(2,4)-dienoyl-CoA isomerase (ECH1)	O35459	1	4	2	3.2	Mitochondrion, Peroxisome	Fatty acid β-oxidation, Lipid metabolism
200	Proteosome activator complex subunit 1 (PA28a)	P97371	1	4.8	1.8	6	Proteosome	Antigen processing and presentation of exogenous antigen
219	3-Hydroxyacyl-CoA dehydrogenase type 2 (17-beta HSD-10, HADH2)	O08756	1	4.5	1.3	4.4	Mitochondrial inner membrane, Mitochondrion, ER	Fatty acid β-oxidation, tRNA processing
248	40S ribosomal protein S14	P62264	1	4.7	1.5	2.6	Mitochondrion, Ribosome, Nucleus	Maturation of SSU-rRNA, Ribosomal small subunit assembly, Translation
SIRT1 modulator treatments:
(I) DMSO for 48 hours;
(II) EX527 for 48 hours;
(III) EX527 for 24 hours then switch to SRTCX1002 for 24 hours;
(IV) EX527 for 24 hours then switch to SRTCZ1001 for 24 hours.
* Spots intensities were quantified and the value for blank control (DMSO) was arbitrarily set as 1.
